# Supplementary material for: Brain MR image segmentation based on an improved active contour model
Source: PLoS One. 2017 Aug 30;12(8):e0183943. doi: 10.1371/journal.pone.0183943 (PMC5576762; doi:10.1371/journal.pone.0183943)
Supplement: S2 File — (ZIP) [file pone.0183943.s002.zip]

Archive with 4 entries (3 files):
- fig.3/
- fig.3/first line.bmp
- fig.3/second line.bmp
- fig.3/third line.bmp
