# Supplementary material for: Brain MR image segmentation based on an improved active contour model
Source: PLoS One. 2017 Aug 30;12(8):e0183943. doi: 10.1371/journal.pone.0183943 (PMC5576762; doi:10.1371/journal.pone.0183943)
Supplement: S3 File — (ZIP) [file pone.0183943.s003.zip]

Archive with 5 entries (4 files):
- fig.4/
- fig.4/192_N1F30.bmp
- fig.4/192_N3F30.bmp
- fig.4/192_N5F30.bmp
- fig.4/192_N7F30.bmp
