# Supplementary material for: Brain MR image segmentation based on an improved active contour model
Source: PLoS One. 2017 Aug 30;12(8):e0183943. doi: 10.1371/journal.pone.0183943 (PMC5576762; doi:10.1371/journal.pone.0183943)
Supplement: S4 File — (ZIP) [file pone.0183943.s004.zip]

Archive with 5 entries (4 files):
- fig.6/
- fig.6/192_N3F100.bmp
- fig.6/192_N3F40.bmp
- fig.6/192_N3F60.bmp
- fig.6/192_N3F80.bmp
