# Supplementary material for: Brain MR image segmentation based on an improved active contour model
Source: PLoS One. 2017 Aug 30;12(8):e0183943. doi: 10.1371/journal.pone.0183943 (PMC5576762; doi:10.1371/journal.pone.0183943)
Supplement: S6 File — (ZIP) [file pone.0183943.s006.zip]

Archive with 4 entries (3 files):
- fig.9/
- fig.9/113_15_3.bmp
- fig.9/125_2_4.bmp
- fig.9/image7T_EAS_sag92.bmp
